# Supplementary material for: Erinacenones A–L: Twelve New Isoindolinone Alkaloids from the Edible and Medicinal Mushroom Hericium erinaceus
Source: Molecules. 2024 Oct 16;29(20):4901. doi: 10.3390/molecules29204901 (PMC11510660; doi:10.3390/molecules29204901)
Supplement: Supplementary file 1 [file molecules-29-04901-s001.zip]

Archive with 1 entries (1 files):
- molecules-3254323-supplementary.pdf
